# Supplementary material for: Synthesis and Redox Activity of Polyenaminones for Sustainable Energy Storage Applications
Source: Polymers (Basel). 2024 Sep 24;16(19):2700. doi: 10.3390/polym16192700 (PMC11478993; doi:10.3390/polym16192700)
Supplement: Supplementary file 1 [file polymers-16-02700-s001.zip]

Archive with 1 entries (1 files):
- polymers-3144151-supplementary.pdf
